# Supplementary material for: Sustainable Carbon Dots Loaded into Carboxymethylcellulose Based Hydrogels for Uterine Cancer Bioimaging
Source: Pharmaceutics. 2024 Nov 22;16(12):1500. doi: 10.3390/pharmaceutics16121500 (PMC11677459; doi:10.3390/pharmaceutics16121500)
Supplement: Supplementary file 1 [file pharmaceutics-16-01500-s001.zip]

Archive with 1 entries (1 files):
- pharmaceutics-3274637-supplementary.pdf
